# Supplementary material for: Functional Analysis of Two Flavanone-3-Hydroxylase Genes from Camellia sinensis: A Critical Role in Flavonoid Accumulation
Source: Genes (Basel). 2017 Oct 31;8(11):300. doi: 10.3390/genes8110300 (PMC5704213; doi:10.3390/genes8110300)
Supplement: Supplementary file 1 [file genes-08-00300-s001.zip]

Archive with 6 entries (6 files):
- Table S1.doc
- Table S2.doc
- Table S3.doc
- Table S4.docx
- Table S5.docx
- Table S6.docx
